# Supplementary material for: The synergistic application of virtual reality and music therapy: a scoping review
Source: Front Psychiatry. 2026 Jun 3;17:1824248. doi: 10.3389/fpsyt.2026.1824248 (PMC13272148; doi:10.3389/fpsyt.2026.1824248)
Supplement: Supplementary file 1 [file Table1.xlsx]

## Sheet: Sheet1
Trial	Design	sample	Participants	Music therapist involved	Blinding	Intervention	Duration and dose	Primary outcome	Measures	Main results	Publication Year	结合方式	研究类型	具体情况	治疗目的
Optale et al. (2001)	Case Report	n = 1	Older adult with memory impairment	Yes	No	Music-enhanced VR therapy	Twelve sessions with a 3-month follow-up	Rehabilitation of cognitive functions	Neuropsychological tests	Improved memory and functional abilities sustained after follow-up; music enhanced immersive VR effectiveness.	2001	VR＋MT(阿尔兹海默症）	实证研究	个案/1名被试 | 恢复AD患者记忆相关认知功能 | 神经心理测试（MMSE/韦氏记忆量表）+脑电图+CT/MRI	认知（个案）
Orman (2004)	Case Study	n = 3	Undergraduate saxophonists (2 females, 1 male) with varying performance experience levels	No	No	VR graded exposure therapy	Two sessions with multiple VR environments	Changes in physiological (HR) and psychological (SUDs) anxiety responses	Heart rate (HR) using Polar monitor, Subjective Units of Discomfort (SUDs)	VR effectively elicited anxiety responses in progressively challenging performance settings, with HR and SUDs increasing correspondingly. Gender differences noted in HR responses.	2004	提出结合的可能性（MPA)	实证研究	个案/3名被试 | 验证VR对音乐表演焦虑的干预可行性 | 主观不适单位（SUDs）+心率监测	焦虑（个案）
Corrêa et al. (2015)	Qualitative Study (Focus Groups)	n = 19	Health care professionals: music therapists, occupational therapists, physiotherapists, etc.	Yes	No	GenVirtual augmented reality software	Single session (exploration and discussion)	Perceptions of clinical utility and applicability in rehabilitation	Inductive thematic analysis, card sorting	GenVirtual was perceived as a complementary tool for motor and cognitive rehabilitation. Limitations included light interference and sound quality issues.	2015	提出结合的可能性（医疗保健专业人士中的临床实用性）	质性研究	19名被试 | 评估AR音乐软件GenVirtual的临床适用性 | 焦点小组主题分析（运动/认知刺激维度）	（运动/认知刺激维度）
Seinfeld et al. (2016)	Randomized Controlled Trial	n = 40	Adults with varying levels of acrophobia	No	No	VR with or without relaxing music	Single session of VR exposure	Anxiety reduction	STAI, SUDS, physiological measures (HR, skin conductance)	Music reduced anxiety during and after VR exposure significantly compared to silence. No significant physiological changes observed, suggesting music influenced subjective experience.	2016	VR中使用音乐（焦虑场景）	实证研究	40名被试 | 探究音乐对VR恐高焦虑的调节作用 | STAI-Y量表+皮肤电导+Wii平衡板	放松与认知/前后测
Gerber et al. (2017)	Proof-of-concept study	n = 37	Healthy participants aged 20-85 years	No	No	Visuo-acoustic stimulation using VR	Single session	Reduction in physiological stress	Heart rate (HR), blood pressure (BP), respiratory frequency (RF), and subjective questionnaire	Significant decreases in HR, BP, and RF during VR exposure to natural scenes. High usability and low cybersickness scores confirmed feasibility of VR in ICU settings.	2017	VR中使用音乐（ICU）	实证研究	37名被试 | 测试ICU患者VR视听刺激可行性 | 心率/血压监测+存在感问卷	放松？
Park&Chung (2018)	Randomized Controlled Trial	n = 40	Stroke patients with impaired balance and gait abilities	No	Single-blind	VRGT (Virtual Reality-assisted Gait Training), ARGT (Auditory Rhythm Gait Training), and General Gait Training	45 min/session, 3 sessions/week, 6 weeks	Improvements in balance, gait abilities, and muscle strength	MRC, BBS, TUG, 10MWT, FMA, MBI	VRGT showed significant improvements in balance (BBS), gait speed (10MWT), and muscle strength (MRC) compared to ARGT and general gait training. ARGT was effective but less so than VRGT.	2018	VR VS MT(步态恢复）【结论：VR＞MT＞对照组】	实证研究	40名被试 | 对比VR/听觉步态训练疗效 | Berg平衡量表+10米步行测试+MRC肌力评估	运动
Honzel et al. (2019)	Systematic Review	n = 53	Healthy participants and pain-afflicted patients	No	No	Virtual Reality (VR) and Music Therapy (MT)	Variable, depending on study	Reduction in pain perception	Subjective and objective measures	VR and MT separately reduce pain; combined VR-MT has potential for significant impact, influencing attention, mood, and sensory perceptions.	2019	VR or MT(镇痛）【提出结合的可能性】	质性研究	系统综述 | 解析VR与MT镇痛协同机制 | Hedges’g效应量（疼痛强度g=-0.741）	镇痛
Tamplin et al. (2019)	Proof-of-concept study	n = 6	Adults with spinal cord injury (6 in Phase 1; 6 in Phase 2)	Yes	No	Virtual reality-based group singing therapy	Single sessions in two phases, each lasting 20–30 minutes	Feasibility, usability, and psychosocial impact	QUEST, SUS, PIADS, thematic analysis	High feasibility and moderate usability scores; VR enabled accessible group therapy, increased engagement, and reduced inhibitions; challenges included technology cost and visual feedback.	2019	VR＋MT（脊髓损伤）	实证研究	个案/6名被试 | 开发远程VR团体歌唱治疗 | QUEST满意度（4.44/5）+PIADS量表	用户体验
Chirico et al. (2020)	Randomized controlled trial	n = 94	Female breast cancer patients undergoing chemotherapy	No	No	Virtual reality and music therapy	Single session (20 minutes per intervention during chemotherapy)	Reduction in anxiety and improvement in mood	State Anxiety Inventory (SAI), Profile of Mood States (POMS), Virtual Reality Symptom Questionnaire (VRSQ)	VR significantly reduced anxiety, depression, and fatigue compared to MT. Both VR and MT showed significant improvement in mood states, with VR being slightly more effective.	2020	VR VS MT(焦虑）【结论：VR＞MT】	实证研究	94名被试 | 比较VR与MT缓解化疗焦虑效果 | STAI-Y量表（VR组Δ=-2.31）+血压监测	焦虑（未提到结合）
Byrns et al. (2020)	Experimental study	n = 19	Older adults with subjective cognitive decline (SCD)	Yes	No	EEG-based VR music therapy with neurofeedback	Single 10-min session with adaptive neurofeedback	Improvement in emotional states and memory functions	EEG (frustration, valence); PANAS; memory/attention tasks	Decrease in frustration during intervention, increase in valence post-intervention, improved memory tasks, limited attention improvements. Supported theory linking emotional and cognitive gains.	2020	VR＋MT(阿尔兹海默症）	实证研究	19名被试 | EEG反馈优化VR音乐认知训练 | 脑电图（挫折感↓29%）+记忆任务准确率	认知＋情绪
Wakiguchi et al. (2021)	Commentary	Not applicable	Palliative care patients	Yes	No	VR combined with music therapy	Not specified	Feasibility and usability	Not applicable	Commentary emphasized combining VR and music for better symptom management and emotional support, suggesting cost-effective applications across age groups.	2021	VR＋MT(缓和医疗试点研究评述）	质性研究	理论评述 | 提出VR-MT症状量化评估框架 | 无直接测量数据	评估框架
Brungardt et al. (2021)	Pilot Study	n = 23	Hospitalized palliative care patients	Yes	No	VR + music therapy	Two sessions	Feasibility and emotional responses	Usability, patient-reported satisfaction	High usability and satisfaction; participants reported pleasant emotional responses and provided feedback for implementation.	2021	VR＋MT(缓和医疗试点研究）	实证研究	个案/23名被试 | 验证缓和医疗VR-MT可行性 | ESAS-r症状评分（Δ=-10.3,d=0.68）	可行性
Yang et al. (2021)	Commentary	n = 45studies	Alzheimer's Disease patients with varying stages of severity	No	No	Sensory and multisensory stimulation methods including music therapy, aromatherapy, VR, rhythmic, and light stimulation	Variable across studies; ranging from single-session to multiple weeks	Improvement in memory, cognitive functions, and reduction in emotional distress	MMSE, ADAS-cog, GDS, SCQ, and others	All interventions showed positive effects, with music therapy and multisensory stimulation being especially impactful on cognitive and emotional symptoms. Combined approaches enhanced outcomes.	2021	提出结合的可能性（阿尔兹海默症)	质性研究	述评 | 论证多感官刺激对AD的神经调节作用 | 理论机制分析	讨论的部分可以讨论
Ropke et al. (2021)	Systematic Review	n = 13 studies	Various populations in music therapy contexts	No	No	Interactive technologies in music therapy	Not applicable	Identification of technological tools and their impact	Literature analysis	Interactive technologies like VR, AR, and tactile devices positively impacted communication, engagement, and therapy outcomes across diverse populations.	2021	VR＋MT(互动技术资源在音乐治疗中的应用）	质性研究	系统综述 | 总结VR/AR在音乐治疗中的应用 | 技术工具分类图谱
Alexanian et al. (2022)	Experimental Study	n = 90	General population	No	No	VR and music exposure	Single sessions	Mood improvement	POMS,SPEC	VR + music had high user presence but less impact on mood reduction compared to 2D audiovisual interventions.	2022	（VR VS 2D）×3种感官刺激【对比不同感官疗效】	实证研究	90名被试 | 比较不同感官输入放松效果 | POMS量表+SPEC存在感评分（SUCRA视听组第1）	放松
Shahab et al. (2022)	Pilot study	n = 5	Children aged 7–8 with high-functioning autism	No	No	Virtual Reality Robot (V2R)	Weekly 15-20 min sessions over 20 weeks	Improvement in music and social skills	ESCS, ASSP, GARS, Autism Checklist, PSI-SF	Significant improvement in music ability, minor improvement in social and cognitive skills, strong engagement with V2R. Effect sizes varied.	2022	VR＋ME(高功能自闭症儿童）	实证研究	个案/5名被试 | V2R机器人音乐教育干预 | ESCS社交互动评分+自闭症特征量表
Estrella-Juarez et al. (2022)	Randomized Controlled Trial	n = 343	Full-term pregnant women in third trimester	No	Single-blind	VR and music therapy	Single sessions	Anxiety reduction and fetal health	STAI, MHR,DBP, fetal heart rate	Significant reduction in anxiety and improved physiological parameters for mothers and fetuses in both intervention groups.	2022	VR VS MT(分娩焦虑）【结论：VR=MT＞对照组】	实证研究	343名被试 | 评估VR/MT对分娩焦虑的影响 | STAI量表（VR组自然分娩率82.4%）	焦虑
Naef et al. (2022)	Interventional Crossover Study	n = 42	Healthy adults aged 24–83 years	No	No	VR stimulation: audiovisual, auditory-only, visual-only, and control conditions	Four 30-min sessions per participant, counterbalanced order	Changes in heart rate, respiration rate, blood pressure, and subjective awareness	Physiological (HR, RR, BP), questionnaires	Audiovisual condition induced the greatest relaxation, with significant reductions in HR, RR, and BP. Participants reported highest preference for audiovisual input.	2022	VR（对比不同感官刺激疗效）【结论：听觉+视觉最有效】	实证研究	42名被试 | 测试多感官刺激生理放松效应 | 心率/呼吸频率监测（视听组HR↓p=0.007）	放松
Danso et al. (2022)	Conceptual Analysis	n = 9 studies	Stroke and neglect patients across various interventions	Yes	No	VR-based and music-based interventions (e.g., MNT, RehAtt)	Varies across studies, e.g., 6-week MNT, 15-hour VR training	Improvements in neglect symptoms, ADLs, and neurological activity	Various measures including CBS, SCT, FMA-UE, and fMRI	Promising outcomes for VR and MNT in neglect rehabilitation. VR showed feasibility in engaging attention and motor recovery, while MNT improved visuo-motor integration. However, small sample sizes and heterogeneous methods limit generalizability.	2022	提出结合的可能性（忽视综合症)	质性研究	理论评述 | 提出VR+MT治疗忽视综合征潜力 | 临床路径建议
De Ramon et al. (2023)	Randomized Controlled Trial	n = 120	Patients undergoing surgical extraction of impacted third molars	No	No	VR and music therapy	Single session	Anxiety and pain reduction	VAS for anxiety and pain, BP, HR	Both VR and music therapy reduced anxiety and pain significantly compared to the control. Music therapy had a larger effect size on anxiety reduction.	2023	VR VS MT（拔牙焦虑与围手术期疼痛）【结论：MT术前焦虑效果更好，VR术中注意力分散更优】	实证研究	120名被试 | 对比MT/VR缓解拔牙焦虑效果 | VAS疼痛量表（MT组SMD=-0.64更优）	焦虑
Shin&Jeong (2023)	Randomized Cross-Over Trial	n = 24	Patients with acquired brain injury (ABI)	Yes	Yes	VR-MAT (VR-based music attention training)	4 weeks, 5 sessions/week (20 total)	Improvement in attention and executive functions	MMSE, CDR, neurophysiological responses (fNIRS)	The trial aims to evaluate feasibility and cognitive outcomes, focusing on attention training in ABI patients, combining VR and music therapy for multisensory engagement.	2023	VR＋MT (获得性脑损伤）[随机交叉实验方案]	实证研究	研究方案 | 设计ABI患者VR-MAT交叉试验 | 试验流程描述
Agüero-Millan et al. (2023)	Systematic review of systematic reviews	n = 16,884	Adults and children undergoing surgery with high levels of preoperative anxiety	No	No	Music, massage, virtual reality, clowns, etc.	Mostly single-session interventions, averaging <30 mins per session	Reduction in preoperative anxiety	State-Trait Anxiety Inventory (STAI), mYPAS, HADS, APAIS, etc.	Interventions significantly reduce anxiety, especially in adults with music and massage, and in children with virtual reality and clowns. Effect sizes range from medium to large, with variability across studies.	2023	VR VS MT(术前焦虑）【结论：MT＞VR】	质性研究	系统综述 | 确认音乐对术前焦虑最佳疗效（效应量＞VR） | 16,884例meta分析	焦虑
Hao et al. (2023)	Systematic Review and Network Meta-Analysis	n = 11 RCTs	Children and adults undergoing tooth extraction	No	No	VR, audiovisuals, music therapy	Single-session interventions	Reduction in dental anxiety	SMD, anxiety scales (STAI-S, STAI-T, CFSS-DS, MDAS, etc.)	Music therapy showed the greatest reduction in anxiety (SMD = -0.64), followed by VR (SMD = -0.54). Audiovisuals were less effective (SMD = -0.34). Evidence supports music as the most effective option.	2023	VR VS MT VS AV（拔牙相关焦虑）【结论：MT＞VR＞AV＞对照组】	实证研究	网络Meta分析 | 排序牙科焦虑干预效果：音乐＞VR＞视听 | SMD=-0.64→-0.34	焦虑
Iturri et al. (2023)	Randomized Crossover Trial	n=60	Inpatients with advanced cancer	Yes (Neurologic Music Therapist)	No	VR-based Receptive Music Therapy (VR-RMT) vs. RMT alone	Two 20-min sessions per participant (RMT & VR-RMT)	Reduction in prevalent symptoms (pain, anxiety) and improved well-being	ESAS-r (Symptom intensity), Edmonton Well-being Scale	VR-RMT was significantly more effective than RMT in reducing pain and improving well-being	2023	VR＋MT (Receptive Music Therapy)	实证研究	评估 VR/MT 对高危孕妇 NST 期间焦虑的影响	症状管理（镇痛/焦虑/幸福感）
Vinot et al. (2024)	Experimental Study	n = 8	Adolescents with high-functioning autism (HFA)	Yes	No	Immersive musical therapy space, augmented with real-time 3D timbre-based visualizations	10 weeks, 2 sessions/week (45 min/session)	Improvements in communication, engagement, and emotional expression	Qualitative interviews, behavioral coding, participant self-reports	The therapy showed significant improvements in engagement and non-verbal communication. Participants demonstrated increased emotional expressivity and positive social behaviors.	2024	视觉沉浸系统＋MT（孤独症）	实证研究	个案/8名被试 | 开发自闭症沉浸式音乐治疗系统 | CRASS沟通评分（↑36%）+行为编码
Okutan&Serafettin (2024)	Randomized Controlled Trial	n = 225	Adults undergoing laparoscopic abdominal surgery	No	Single-blind	VR with nature scenes and music therapy	Single 20-minute session per group	Pain reduction, comfort improvement, vital sign stabilization	Numerical Rating Scale (NRS), General Comfort Questionnaire (GCQ), vital signs (pulse, BP, respiration, etc.)	Music and VR significantly reduced pain and improved comfort. VR showed better results in vital sign stabilization compared to the music-only group.	2024	VR中使用音乐(腹腔镜腹部手术后患者)【结论：VR＞对照组】	实证研究	225名被试 | 评估VR/MT对术后疼痛的影响 | NRS疼痛量表（VR组p<0.05最优）	镇痛
Brungardt et al. (2024)	Single-arm Pilot Study	n = 17	Hospitalized palliative care patients	Yes	No	VR + music therapy	Two-day intervention	Symptom distress and quality of life	ESAS-r, MQOL-R	Moderate improvements in symptom distress (effect size = 0.68) and small improvements in quality of life.	2024	VR＋MT(缓和医疗患者结局试点研究）	实证研究	个案/17名被试 | 测试缓和医疗VR-MT症状缓解 | ESAS-r总分↓10.3（d=0.68）
Impellizzeri et al. (2024)	Single-blind quasi-randomized controlled trial	n = 40	Parkinson’s disease patients (Hoehn and Yahr stage < 2.5) aged 40–80 years	Yes	Yes	Neurologic Music Therapy + VR (CAREN)	24 sessions over 8 weeks (3 times per week)	Improvement in executive functions and cognitive outcomes	MoCA, FAB, Stroop Test (errors/time), Visual Search test	Significant improvements in executive function, cognitive flexibility, and attention in the experimental group compared to the control group. Stroop errors and time significantly reduced.	2024	VR＋NMT（帕金森病人）【结论：VR＋NMT＞对照组】	实证研究	40名被试 | VR联合NMT改善帕金森认知功能 | Stroop测试（错误↓p=0.003）+MoCA量表	认知
Öz and Demirci (2024)	Randomized Controlled Trial	n = 200	Women undergoing outpatient gynecological procedures without sedation	Yes	No	VR (nature scenes), MT (classical Turkish music), Stress Ball	Single session during procedure, ~20 minutes	Reduction in pain and anxiety; improvement in satisfaction	Visual Analog Scale (VAS), State-Trait Anxiety Inventory (STAI), satisfaction questionnaire	VR showed the greatest reduction in pain and anxiety, followed by music therapy and stress ball. VR group also had the highest satisfaction scores.	2024	VR VS MT VS 压力球（门诊妇科手术过程中疼痛和焦虑）【结论：VR＞MT＞压力球＞对照组】	实证研究	200名被试 | 对比VR/MT/压力球妇科手术镇痛 | STAI-SA量表（VR组39.09 vs 对照组63.15）	镇痛
Jeong et al. (2024)	Randomized Crossover Trial	n = 23	Adults with mild to moderate ABI	Yes	Single-blind	VR-MAT (Virtual Reality Music Attention Training)	Two 4-week phases (30 min/day, 5 days/week)	Improvements in executive function and attention	TMT, SWM, CDR-SB, MMSE, AST, SST, VR-MAT accuracy	VR-MAT significantly improved attention and executive function, with notable gains in TMT-B&W-B and TMT-B&W-B–A scores. Higher accuracy and better engagement observed in VR-MAT compared to CCT.	2024	VR＋MT (获得性脑损伤）[随机交叉研究]	实证研究	23名被试 | VR-MAT对脑损伤执行功能的改善 | TMT-B&W测试（p=0.018）+fNIRS监测	认知
Singh et al. (2024)	Randomized Controlled Trial	n = 66	Patients undergoing knee replacement surgery	No	No	VR glasses + melody (M-VR group) vs. control group	Single session: 3 blood samples pre, intra, and post-surgery	Reduction in serum cortisol, ACTH, anxiety (STAI), and satisfaction (PSS)	STAI, cortisol (mcg/dl), ACTH (pg/ml), heart rate (HR), MAP	M-VR group showed significantly reduced cortisol, ACTH levels, and STAI scores compared to control. Higher patient satisfaction in M-VR group (97% scored "very satisfied" or "satisfied").	2024	VR中使用音乐（膝关节置换术患者）	实证研究	66名被试 | 验证VR+音乐降低手术应激反应 | 皮质醇（p<0.001）+ACTH水平监测	放松
Tuominen & Saarni (2024)	Scoping Systematic Review	n = 12 studies	Adults and adolescents with various conditions	No	No	Virtual technologies (VR, AR, XR) combined with music	Variable across studies	Feasibility, motor improvement, psychological impact	Various metrics (e.g., motor function, adherence, motivation)	VR and music combined demonstrated improvements in motor function, motivation, and emotional states. Evidence quality moderate; heterogeneity among studies limits generalizability.	2024	VR＋MT（康复领域应用综述）	质性研究	范围综述 | 总结VR+MT在康复中的运动/认知证据 | 12项研究质量评估	（运动/认知刺激维度）
Sezer & Etci (2024)	Randomized Controlled Trial	n=120	High-risk pregnant women undergoing non-stress tests (NST)	No	No	VR with music (natural scenes + relaxing music)	Single session during NST (~20 mins)	Reduction in anxiety; improvement in NST parameters and satisfaction	STAI-S, VAS for satisfaction, NST parameters (FHR, fetal movements)	VR and music significantly reduced anxiety; VR group showed highest satisfaction	2024	VR 使用中结合音乐	实证研究	120 名被试	放松/焦虑缓解（围产期）
Chand et al. (2024)	Randomized Controlled Trial	n=44	Healthy individuals (average age 24.43)	No	No	VR with Indian Classical Music (360掳 Raga Bhairavi video)	15 mins daily for 6 consecutive days	Reduction in stress, anxiety, depression; improvement in HRV	DASS-21, HRV parameters (SDNN, LF/HF, RESP, etc.)	Significant reduction in all DASS-21 subscales; enhanced autonomic balance (HRV)	2024	VR＋MT (Raga Bhairavi)	实证研究	28 名被试	压力缓解与情绪调节（焦虑/抑郁）

## Sheet: Sheet2
数据库	检索词	文章数量（排除前）	文章数量（阅读标题/摘要排除后）	图书、报告、会议、学位论文排除	重复排除	筛选结果（精读前）	精读排除
web of science	Virtual Reality AND Music Therapy	74	51	19	17	43	13
google schlor	(intitle:"virtual reality" OR intitle:"VR") AND (intitle:"music therapy" OR intitle:"therapeutic music" OR intext:"guided imagery with music" OR intext:"auditory stimulation") AND ("relaxation" OR "stress management" OR "anxiety reduction" OR "emotional regulation" OR "cognitive enhancement" OR "pain management" OR "rehabilitation" OR "mental health" OR "psychological therapy") (intitle:"virtual …	312	28	16
pubmed	(("Virtual Reality" OR "VR" OR "Augmented Reality" OR "AR" OR "Immersive Environment" OR "360-degree Video") AND ("Music Therapy" OR "Therapeutic Music" OR "Guided Imagery with Music" OR "GIM" OR "Auditory Stimulation" OR "Sound Therapy") AND ("Integration" OR "Application" OR "Intervention" OR "Relaxation" OR "Anxiety Reduction" OR "Stress Management" OR "Emotional Regulation" OR "Pain Managemen…	70	16	0

## Sheet: Sheet3
步骤	具体工作与目标			热词
综述研究	scoping review撰写			新智生产力
形成性研究	完成问卷调查（vr了解程度、mt了解程度）			数智时代
专家咨询（德尔菲）	方案制定
临床试验	实证研究＋效果评估

## Sheet: 表1（筛选条目后）
Trial	sample	Participants	Intervention	Duration and dose	Primary outcome	Main results
Optale et al. (2001)	n = 1	Older adult with memory impairment	Music-enhanced VR therapy	Twelve sessions with a 3-month follow-up	Rehabilitation of cognitive functions	Improved memory and functional abilities sustained after follow-up; music enhanced immersive VR effectiveness.
Orman (2004)	n = 3	Undergraduate saxophonists (2 females, 1 male) with varying performance experience levels	VR graded exposure therapy	Two sessions with multiple VR environments	Changes in physiological (HR) and psychological (SUDs) anxiety responses	VR effectively elicited anxiety responses in progressively challenging performance settings, with HR and SUDs increasing correspondingly. Gender differences noted in HR responses.
Corrêa et al. (2015)	n = 19	Health care professionals: music therapists, occupational therapists, physiotherapists, etc.	GenVirtual augmented reality software	Single session (exploration and discussion)	Perceptions of clinical utility and applicability in rehabilitation	GenVirtual was perceived as a complementary tool for motor and cognitive rehabilitation. Limitations included light interference and sound quality issues.
Seinfeld et al. (2016)	n = 40	Adults with varying levels of acrophobia	VR with or without relaxing music	Single session of VR exposure	Anxiety reduction	Music reduced anxiety during and after VR exposure significantly compared to silence. No significant physiological changes observed, suggesting music influenced subjective experience.
Gerber et al. (2017)	n = 37	Healthy participants aged 20-85 years	Visuo-acoustic stimulation using VR	Single session	Reduction in physiological stress	Significant decreases in HR, BP, and RF during VR exposure to natural scenes. High usability and low cybersickness scores confirmed feasibility of VR in ICU settings.
Park&Chung (2018)	n = 40	Stroke patients with impaired balance and gait abilities	VRGT (Virtual Reality-assisted Gait Training), ARGT (Auditory Rhythm Gait Training), and General Gait Training	45 min/session, 3 sessions/week, 6 weeks	Improvements in balance, gait abilities, and muscle strength	VRGT showed significant improvements in balance (BBS), gait speed (10MWT), and muscle strength (MRC) compared to ARGT and general gait training. ARGT was effective but less so than VRGT.
Honzel et al. (2019)	n = 53	Healthy participants and pain-afflicted patients	Virtual Reality (VR) and Music Therapy (MT)	Variable, depending on study	Reduction in pain perception	VR and MT separately reduce pain; combined VR-MT has potential for significant impact, influencing attention, mood, and sensory perceptions.
Tamplin et al. (2019)	n = 6	Adults with spinal cord injury (6 in Phase 1; 6 in Phase 2)	Virtual reality-based group singing therapy	Single sessions in two phases, each lasting 20–30 minutes	Feasibility, usability, and psychosocial impact	High feasibility and moderate usability scores; VR enabled accessible group therapy, increased engagement, and reduced inhibitions; challenges included technology cost and visual feedback.
Chirico et al. (2020)	n = 94	Female breast cancer patients undergoing chemotherapy	Virtual reality and music therapy	Single session (20 minutes per intervention during chemotherapy)	Reduction in anxiety and improvement in mood	VR significantly reduced anxiety, depression, and fatigue compared to MT. Both VR and MT showed significant improvement in mood states, with VR being slightly more effective.
Byrns et al. (2020)	n = 19	Older adults with subjective cognitive decline (SCD)	EEG-based VR music therapy with neurofeedback	Single 10-min session with adaptive neurofeedback	Improvement in emotional states and memory functions	Decrease in frustration during intervention, increase in valence post-intervention, improved memory tasks, limited attention improvements. Supported theory linking emotional and cognitive gains.

## Sheet: 续表1
Trial	sample	Participants	Intervention	Duration and dose	Primary outcome	Main results
Wakiguchi et al. (2021)	Not applicable	Palliative care patients	VR combined with music therapy	Not specified	Feasibility and usability	Commentary emphasized combining VR and music for better symptom management and emotional support, suggesting cost-effective applications across age groups.
Brungardt et al. (2021)	n = 23	Hospitalized palliative care patients	VR + music therapy	Two sessions	Feasibility and emotional responses	High usability and satisfaction; participants reported pleasant emotional responses and provided feedback for implementation.
Yang et al. (2021)	n = 45studies	Alzheimer's Disease patients with varying stages of severity	Sensory and multisensory stimulation methods including music therapy, aromatherapy, VR, rhythmic, and light stimulation	Variable across studies; ranging from single-session to multiple weeks	Improvement in memory, cognitive functions, and reduction in emotional distress	All interventions showed positive effects, with music therapy and multisensory stimulation being especially impactful on cognitive and emotional symptoms. Combined approaches enhanced outcomes.
Ropke et al. (2021)	n = 13 studies	Various populations in music therapy contexts	Interactive technologies in music therapy	Not applicable	Identification of technological tools and their impact	Interactive technologies like VR, AR, and tactile devices positively impacted communication, engagement, and therapy outcomes across diverse populations.
Alexanian et al. (2022)	n = 90	General population	VR and music exposure	Single sessions	Mood improvement	VR + music had high user presence but less impact on mood reduction compared to 2D audiovisual interventions.
Shahab et al. (2022)	n = 5	Children aged 7–8 with high-functioning autism	Virtual Reality Robot (V2R)	Weekly 15-20 min sessions over 20 weeks	Improvement in music and social skills	Significant improvement in music ability, minor improvement in social and cognitive skills, strong engagement with V2R. Effect sizes varied.
Estrella-Juarez et al. (2022)	n = 343	Full-term pregnant women in third trimester	VR and music therapy	Single sessions	Anxiety reduction and fetal health	Significant reduction in anxiety and improved physiological parameters for mothers and fetuses in both intervention groups.
Naef et al. (2022)	n = 42	Healthy adults aged 24–83 years	VR stimulation: audiovisual, auditory-only, visual-only, and control conditions	Four 30-min sessions per participant, counterbalanced order	Changes in heart rate, respiration rate, blood pressure, and subjective awareness	Audiovisual condition induced the greatest relaxation, with significant reductions in HR, RR, and BP. Participants reported highest preference for audiovisual input.
Danso et al. (2022)	n = 9 studies	Stroke and neglect patients across various interventions	VR-based and music-based interventions (e.g., MNT, RehAtt)	Varies across studies, e.g., 6-week MNT, 15-hour VR training	Improvements in neglect symptoms, ADLs, and neurological activity	Promising outcomes for VR and MNT in neglect rehabilitation. VR showed feasibility in engaging attention and motor recovery, while MNT improved visuo-motor integration. However, small sample sizes and heterogeneous methods limit generalizability.
De Ramon et al. (2023)	n = 120	Patients undergoing surgical extraction of impacted third molars	VR and music therapy	Single session	Anxiety and pain reduction	Both VR and music therapy reduced anxiety and pain significantly compared to the control. Music therapy had a larger effect size on anxiety reduction.
Shin&Jeong (2023)	n = 24	Patients with acquired brain injury (ABI)	VR-MAT (VR-based music attention training)	4 weeks, 5 sessions/week (20 total)	Improvement in attention and executive functions	The trial aims to evaluate feasibility and cognitive outcomes, focusing on attention training in ABI patients, combining VR and music therapy for multisensory engagement.

## Sheet: 续表2
Trial	sample	Participants	Intervention	Duration and dose	Primary outcome	Main results
Agüero-Millan et al. (2023)	n = 16,884	Adults and children undergoing surgery with high levels of preoperative anxiety	Music, massage, virtual reality, clowns, etc.	Mostly single-session interventions, averaging <30 mins per session	Reduction in preoperative anxiety	Interventions significantly reduce anxiety, especially in adults with music and massage, and in children with virtual reality and clowns. Effect sizes range from medium to large, with variability across studies.
Hao et al. (2023)	n = 11 RCTs	Children and adults undergoing tooth extraction	VR, audiovisuals, music therapy	Single-session interventions	Reduction in dental anxiety	Music therapy showed the greatest reduction in anxiety (SMD = -0.64), followed by VR (SMD = -0.54). Audiovisuals were less effective (SMD = -0.34). Evidence supports music as the most effective option.
Iturri et al. (2023)	n=28	Inpatients with advanced cancer	VR-based Receptive Music Therapy (VR-RMT) vs. RMT alone	Two 20-min sessions per participant (RMT & VR-RMT)	Reduction in prevalent symptoms (pain, anxiety) and improved well-being	VR-RMT was significantly more effective than RMT in reducing pain and improving well-being
Vinot et al. (2024)	n = 24	Adolescents with high-functioning autism (HFA)	Immersive musical therapy space, augmented with real-time 3D timbre-based visualizations	10 weeks, 2 sessions/week (45 min/session)	Improvements in communication, engagement, and emotional expression	The therapy showed significant improvements in engagement and non-verbal communication. Participants demonstrated increased emotional expressivity and positive social behaviors.
Sezer & Etci (2024)	n=120	High-risk pregnant women undergoing non-stress tests (NST)	VR with music (natural scenes + relaxing music)	Single session during NST	Reduction in anxiety; improvement in NST parameters and satisfaction	VR and music significantly reduced anxiety; VR group showed highest satisfaction
Chand et al. (2024)	n=44	Healthy individuals (average age 24.43)	VR with Indian Classical Music	15 mins daily for 6 consecutive days	Reduction in stress, anxiety, depression; improvement in HRV	Significant reduction in all DASS-21 subscales; enhanced autonomic balance (HRV)
Okutan&Serafettin (2024)	n = 225	Adults undergoing laparoscopic abdominal surgery	VR with nature scenes and music therapy	Single 20-minute session per group	Pain reduction, comfort improvement, vital sign stabilization	Music and VR significantly reduced pain and improved comfort. VR showed better results in vital sign stabilization compared to the music-only group.
Brungardt et al. (2024)	n = 17	Hospitalized palliative care patients	VR + music therapy	Two-day intervention	Symptom distress and quality of life	Moderate improvements in symptom distress (effect size = 0.68) and small improvements in quality of life.
Impellizzeri et al. (2024)	n = 40	Parkinson’s disease patients (Hoehn and Yahr stage < 2.5) aged 40–80 years	Neurologic Music Therapy + VR (CAREN)	24 sessions over 8 weeks (3 times per week)	Improvement in executive functions and cognitive outcomes	Significant improvements in executive function, cognitive flexibility, and attention in the experimental group compared to the control group. Stroop errors and time significantly reduced.
Öz and Demirci (2024)	n = 200	Women undergoing outpatient gynecological procedures without sedation	VR (nature scenes), MT (classical Turkish music), Stress Ball	Single session during procedure, ~20 minutes	Reduction in pain and anxiety; improvement in satisfaction	VR showed the greatest reduction in pain and anxiety, followed by music therapy and stress ball. VR group also had the highest satisfaction scores.
Jeong et al. (2024)	n = 23	Adults with mild to moderate ABI	VR-MAT (Virtual Reality Music Attention Training)	Two 4-week phases (30 min/day, 5 days/week)	Improvements in executive function and attention	VR-MAT significantly improved attention and executive function, with notable gains in TMT-B&W-B and TMT-B&W-B–A scores. Higher accuracy and better engagement observed in VR-MAT compared to CCT.
Singh et al. (2024)	n = 66	Patients undergoing knee replacement surgery	VR glasses + melody (M-VR group) vs. control group	Single session: 3 blood samples pre, intra, and post-surgery	Reduction in serum cortisol, ACTH, anxiety (STAI), and satisfaction (PSS)	M-VR group showed significantly reduced cortisol, ACTH levels, and STAI scores compared to control. Higher patient satisfaction in M-VR group (97% scored "very satisfied" or "satisfied").
Tuominen & Saarni (2024)	n = 12 studies	Adults and adolescents with various conditions	Virtual technologies (VR, AR, XR) combined with music	Variable across studies	Feasibility, motor improvement, psychological impact	VR and music combined demonstrated improvements in motor function, motivation, and emotional states. Evidence quality moderate; heterogeneity among studies limits generalizability.

## Sheet: 文献改
Author & Year	Study Design	Sample (n)	Integration Mode Description	Duration & Dosage	Disease Type	Evidence
Optale et al., 2001	Case Study	n = 1	Active interaction: cognitive challenge; music as functional stimulus.	Twelve sessions over 12 weeks with a 3-month follow-up.	Memory/AD	⑥, ⑦
Orman, 2004	Case Study	n = 3	Active interaction: behavioral challenge; music as performance task.	Multiple practice sessions.	MPA	⑤, ⑧
Corrêa et al., 2015	Qualitative	n = 19	Active interaction: motor challenge; music acts as real-time feedback.	N/A	Neuro-rehab	⑧
Seinfeld et al., 2016	RCT	n = 40 20/20	Passive reception: visual isolation; music as auditory anchor.	Single session.	Phobia	①, ⑤
Gerber et al., 2017	Exp. Study	n = 37	Passive reception: nature visuals; music for environmental immersion.	Single session.	ICU stress	⑤
Park & Chung, 2018	RCT	n = 40 12/12/16	Active interaction: interactive challenges; music as rhythmic cues.	Twelve sessions over 4 weeks (30 min each).	Stroke	④
Honzel et al., 2019	Syst. Review	N/A	Review: Standalone theoretical framework on pain mechanisms.	N/A	Pain	N/A
Tamplin et al., 2019	Feasibility	n = 6	Active interaction: social environment; music for group interaction.	Multiple feasibility testing sessions.	SCI	⑧
Chirico et al., 2020	RCT	n = 94 31/31/32	Passive reception: visual isolation; auditory anchor for shielding.	Single session (45-90 min during chemotherapy).	Cancer	①, ⑧
Byrns et al., 2020	Exp. Study	n = 19	Active interaction: environment based on EEG; music as feedback.	Repeated functional training sessions.	AD	⑤

## Sheet: Sheet5
Author & Year	Study Design	Sample (n)	Integration Mode Description	Duration & Dosage	Disease Type	Evidence
Brungardt et al., 2021	Pilot Trial	n = 23	Passive reception: 360° visuals; personalized music for immersion.	Two sessions over 2 consecutive days.	Palliative	③
Shahab et al., 2021	Pilot Trial	n = 5	Active interaction: social challenges; music for joint attention.	8-10 sessions over 10 weeks (15-20 min each).	Autism	⑧
Röpke et al., 2021	Syst. Review	N/A	Review: Standalone analysis of interactive music technology.	N/A	Music Therapy	N/A
Wakiguchi et al., 2021	Commentary	N/A	Review: Discussion on passive shielding in palliative care.	N/A	Palliative	N/A
Yang et al., 2021	Review	N/A	Review: Standalone focus on multisensory stimulation in AD.	N/A	AD	N/A
Alexanian et al., 2022	Exp. Study	n = 90	Passive reception: visual isolation; auditory environment rendering.	Single session (25 min).	Well-being	⑧
Danso et al., 2022	Narr.	N/A	Standalone synthesis of neglect rehab strategies.	N/A	Stroke	N/A
Estrella-Juarez et al., 2022	RCT	n = 343 104/125/114	Passive reception: nature landscapes; music as auditory shielding.	Single session (20 min during NST).	Pregnancy	①, ⑤
Naef et al., 2022	Crossover RCT	n = 42	Passive reception: visual isolation; auditory synchronization.	Single session.	Stress	⑤
Aguero-Millan et al., 2023	Syst. Review	N/A	Immersive Evidence: Synthesis of environment blocking for anxiety.	N/A	Pre-op Anxiety	⑧
De Ramon et al., 2023	RCT	n = 120 40/40/40	Passive reception: visuals + music for sensory distraction.	Single session during surgery.	Dental	①, ②
Hao et al., 2023	NMA/SR	N/A	Immersive Evidence: Synthesis of distraction via visuals/audio.	N/A	Dental Anxiety	⑧
Iturri, 2023	RCT	n = 60 30/30	Passive reception: 360° visuals; music for environment shielding.	Single session (30 min).	Adv. Cancer	①, ②, ③
Shin & Jeong, 2023	Protocol	N/A	Active interaction: VR challenges; music as motor feedback.	20 sessions over 4 weeks (30 min each).	ABI	⑦, ⑧

## Sheet: Sheet6
Trial	sample	Participants	Intervention	Duration and dose	Primary outcome	Main results
Brungardt et al., 2024	Pilot Study	n = 17	Passive reception: immersive visuals; music to block stimuli.	Single session (Day 2 experience).	Palliative	③, ⑧
Chand et al., 2024	RCT	n = 44 22/22	Passive reception: meditation scenes; music for sensory wrap.	Six consecutive days (15 min per day).	Stress	⑤, ⑧
Impellizzeri et al., 2024	Quasi-RCT	n = 40 20/20	Active interaction: executive challenges; music as rhythmic cues.	24 sessions over 8 weeks (3x per week).	Parkinson's	⑦
Jeong et al., 2024	Crossover RCT	n = 23	Active interaction: bilateral drumming; music for task guidance.	40 sessions over 8 weeks (5x per week).	ABI	⑦
Okutan & Saritas, 2024	RCT	n = 225 75/75/75	Passive reception: nature videos; music for sensory distraction.	Single session (20 min post-operation).	Surgery	②, ⑧
Öz & Demirci, 2024	RCT	n = 200 50/50/50/50	Passive reception: environment shielding; auditory anchor.	Single session during operation.	Gynae Surgery	①, ②
Singh et al., 2024	RCT	n = 66 33/33	Passive reception: visual isolation; rhythmic stress shielding.	Single session during surgery.	Orthopedic	②, ⑤
Tuominen et al., 2024	Scoping Review	N/A	Task-Oriented Evidence: Synthesis of interactive challenges in rehab.	N/A	Rehab	⑧
Vinot et al., 2024	Exp. Study	n = 8	Active interaction: 3D audio-visual space; active social challenge.	Twelve sessions over 19 weeks.	Autism	⑧
Yılmaz Sezer et al., 2024	RCT	n = 102 34/34/34	Passive reception: nature visuals; music for sensory isolation.	Single session (20 min during NST).	High-risk Preg	①, ⑤
